# Supplementary material for: Exogenous Vitamins K Exert Anti-Inflammatory Effects Dissociated from Their Role as Substrates for Synthesis of Endogenous MK-4 in Murine Macrophages Cell Line
Source: Cells. 2021 Jun 22;10(7):1571. doi: 10.3390/cells10071571 (PMC8303864; doi:10.3390/cells10071571)
Supplement: Supplementary file 1 [file cells-10-01571-s001.zip]

Archive with 1 entries (1 files):
- cells-1262335-supplementary.pdf
